# Supplementary material for: Invasive Urban Mammalian Predators: Distribution and Multi-Scale Habitat Selection
Source: Biology (Basel). 2022 Oct 19;11(10):1527. doi: 10.3390/biology11101527 (PMC9598248; doi:10.3390/biology11101527)
Supplement: Supplementary file 1 [file biology-11-01527-s001.zip]

Archive with 1 entries (1 files):
- biology-1880917-supplementary.pdf
